# Supplementary material for: A Novel Microwave Hot Pressing Machine for Production of Fixed Oils from Different Biopolymeric Structured Tissues
Source: Polymers (Basel). 2023 May 10;15(10):2254. doi: 10.3390/polym15102254 (PMC10224043; doi:10.3390/polym15102254)
Supplement: Supplementary file 1 [file polymers-15-02254-s001.zip]

Archive with 1 entries (1 files):
- polymers-2234088-supplementary.pdf
